# Supplementary material for: Surveillance of the Incidence of Non-Communicable Diseases (NCDs) with Sparse Resources: A Simulation Study Using Data from a National Diabetes Registry, Denmark, 1995–2004
Source: PLoS One. 2016 Mar 29;11(3):e0152046. doi: 10.1371/journal.pone.0152046 (PMC4811427; doi:10.1371/journal.pone.0152046)
Supplement: S1 File — The zip file contains the source files as described in S2 Text. After unzipping please refer to the readme.txt file. (ZIP) [file pone.0152046.s003.zip]

Archive with 9 entries (9 files):
- commonFunctions.R
- estimateIncidence.R
- generateTestData.R
- readme.txt
- TestData0_A.csv
- TestData0_B.csv
- TestData1_A.csv
- TestData1_B.csv
- validationStudy.R
