# Supplementary material for: Surveillance of the Incidence of Non-Communicable Diseases (NCDs) with Sparse Resources: A Simulation Study Using Data from a National Diabetes Registry, Denmark, 1995–2004
Source: PLoS One. 2016 Mar 29;11(3):e0152046. doi: 10.1371/journal.pone.0152046 (PMC4811427; doi:10.1371/journal.pone.0152046)
Supplement: S1 File — The zip file contains the source files as described in S2 Text. After unzipping please refer to the readme.txt file. (ZIP) [file pone.0152046.s003.zip › estimateIncidence.R]

####################################################################################
#
#  This file estimates the incidence from the test data
#
#  Supplement to Brinks, Hoyer, Landwehr, PLoS One 2016, for use in the 
#    statistical software R (The R Foundation of Statistical Computing)
#
####################################################################################

rm(list=ls(all=TRUE))

# the following line for comparison with true incidence (only test data)
compare <- TRUE
if(compare) source("commonFunctions.R") 


####################################################################################
#
#            Read prevalence and mortality data, set year of cross-sections 
#
####################################################################################


# years where the cross-sections take place
e.years   <- c(1995, 1998, 2001, 2004) # this may need user-modification

# read in the data, user may modify the file-name
dat       <- read.table("TestData1_A.csv", sep=";", header = TRUE)


####################################################################################
#                                                                                  #
#                                                                                  #
#                   NO USER-MODIFICATION NECESSARY BEYOND THIS POINT               #
#                                                                                  #
#                                                                                  #
####################################################################################

e.ages    <- dat$Age  # estimated age groups are in the first column
nAges     <- length(e.ages)
nYears    <- length(e.years)

# columns 2 to end are arranged in blocks of length nYears: 
# first block contains the number of persons, the second the prevalence, etc
nMat      <-      t(dat[ ,           2 :(  nYears+1)]) # number of surveyed persons
meas.pMat <- 1e-2*t(dat[ ,   (nYears+2):(2*nYears+1)]) # measured prevalence in percent
mMat      <- 1e-5*t(dat[ , (2*nYears+2):(3*nYears+1)]) # general mortality is in units per 100000
rMat      <-      t(dat[ , (3*nYears+2):(4*nYears+1)]) # relative mortality R = m1/m0

# data is ready


####################################################################################
#
#   Reconstruct incidence and use bootstrap percentiles for confidence intervals
#
####################################################################################


## direct inversion ##

calc_Inc <- function(dt, p_t1, p_t2, m, R){
   p_t <- 0.5*(p_t1 + p_t2)
   dp  <- (p_t2 - p_t1)/dt
   par <- p_t * (R - 1) / (p_t * (R - 1) + 1)
   return(pmax(0, dp/(1-p_t) + m * par))
}


## lets go

nBoots <- 2000  # number of bootstraps for the percentile method

recon.incMat <- array(data = NA, dim = c(nBoots, nYears - 1, nAges - 1))
da       <- e.ages [-1] - e.ages [-nAges]
res.ages <- 0.5*(e.ages [-1] + e.ages [-nAges])  # here will be the estimates of the incidence

set.seed(6969)
for(bNr in 1:nBoots){
   for(tt in 1:(nYears-1)){
      dt   <- e.years[tt+1] - e.years[tt]
      p1        <- meas.pMat[tt  , ]
      p2        <- meas.pMat[tt+1, ]

      # mimic noise
      this.p_t1 <- pmax(0, p1 + 1*rnorm(length(e.ages)) * sqrt(p1*(1-p1)/nMat[tt,  ]))
      this.p_t2 <- pmax(0, p2 + 1*rnorm(length(e.ages)) * sqrt(p2*(1-p2)/nMat[tt+1,]))

      # the prevalences possibly need to be interpolated if one or more elements of da are not equal to dt
      p_t1 <- spline(x = e.ages, y = this.p_t1, method = "natural", xout = e.ages[-nAges]+0.5*(da-dt))$y
      p_t2 <- spline(x = e.ages, y = this.p_t2, method = "natural", xout = e.ages[-1]    -0.5*(da-dt))$y

      recon.incMat[bNr, tt, ] <- calc_Inc(    dt,
                                              p_t1, p_t2,
                                              0.5*(mMat[tt, -nAges] + mMat[tt+1, -1]),
                                              0.5*(rMat[tt, -nAges] + rMat[tt+1, -1])
                                          )
   }#end for tt
}#end for bNr


#characteristics of the bootstraps
med.incMat  <- matrix(data = NA, nrow =  nYears - 1, ncol = nAges - 1)
pc1.incMat  <- matrix(data = NA, nrow =  nYears - 1, ncol = nAges - 1)
pc2.incMat  <- matrix(data = NA, nrow =  nYears - 1, ncol = nAges - 1)

for(tt in 1:(nYears-1)){
  med.incMat[tt, ] <- apply(recon.incMat[ ,tt, ], MARGIN = 2, FUN = median)
  pc1.incMat[tt, ] <- apply(recon.incMat[ ,tt, ], MARGIN = 2, FUN = quantile, probs = 0.025)
  pc2.incMat[tt, ] <- apply(recon.incMat[ ,tt, ], MARGIN = 2, FUN = quantile, probs = 0.975)
}

# print median of incidence bootstraps
med.incMat

if(compare){
   true.incMat  <- array(data = NA, dim = c(nYears - 1, nAges - 1))
   for(tt in 1:(nYears-1)){
      true.incMat [tt, ] <- sapply(res.ages, FUN = get_i, t = (e.years[tt]-1995)-9+1.5)
   }

   sp.med <- smooth.spline(res.ages, med.incMat[1, ], df = 4)
   sp.pc1 <- smooth.spline(res.ages, pc1.incMat[1, ], df = 4)
   sp.pc2 <- smooth.spline(res.ages, pc2.incMat[1, ], df = 4)

   # plot confidence intervals
   matplot(res.ages, true.incMat[2, ], type="b", pch=1, col="blue", ylim = c(0, 0.015), 
             ylab="Incidence", xlab="Age (years)")
   matplot(plot.ages, predict(sp.med, plot.ages)$y, type="l", add = TRUE)
   matplot(plot.ages, predict(sp.pc1, plot.ages)$y, type="l", lty=2, add = TRUE)
   matplot(plot.ages, predict(sp.pc2, plot.ages)$y, type="l", lty=2, add = TRUE)
   legend("topleft", legend=c("True incidence", "Median estimate", "95% CI"), lty=c(1, 1, 2), 
           col=c("blue", "black", "black"), pch=c(1, NA, NA))

}
