# Supplementary material for: Surveillance of the Incidence of Non-Communicable Diseases (NCDs) with Sparse Resources: A Simulation Study Using Data from a National Diabetes Registry, Denmark, 1995–2004
Source: PLoS One. 2016 Mar 29;11(3):e0152046. doi: 10.1371/journal.pone.0152046 (PMC4811427; doi:10.1371/journal.pone.0152046)
Supplement: S1 File — The zip file contains the source files as described in S2 Text. After unzipping please refer to the readme.txt file. (ZIP) [file pone.0152046.s003.zip › generateTestData.R]

####################################################################################
#
#  This file generates test data for the least-squares estimation of the incidence
#
#  Supplement to Brinks, Hoyer, Landwehr, PLoS One 2016, for use in the 
#    statistical software R (The R Foundation of Statistical Computing)
#
#  General note: the calendar time t in counted in years after 01.01.2004 (t=0)
#
####################################################################################

rm(list=ls(all=TRUE))
source("commonFunctions.R")


####################################################################################
#
#  Calculate prevalence, general mortality and relative mortality 
#  at t = 1995, 1998, 2001, 2004 at specified ages (e.ages)
#
####################################################################################

e.ages  <- 30+5*0:10             # considered age range 30, 35, 40, ..., 75, 80 (regular age sampling, Test data A)
#e.ages  <- c(30, 40+5*0:7, 85)   # considered age range 30, 40, 45, ..., 75, 85 (irregular age sampling, Test data B)
e.years <- seq(-9, 0, by = 3)    # t = 1995, 1998, 2001, 2004


#these are the data matrices
pMat <- matrix(data = NA, nrow = length(e.years), ncol = length(e.ages)) #prevalence from the register
mMat <- matrix(data = NA, nrow = length(e.years), ncol = length(e.ages)) #general mortality
rMat <- matrix(data = NA, nrow = length(e.years), ncol = length(e.ages)) #relative mortality

# here the calculation is done
for(tt in 1:length(e.years)){
   pMat[tt, ] <- sapply(e.ages, FUN = fct_p,  t = e.years[tt])  #prevalences from year -9 (1995, tt = 1) to 0 (2004, tt = 10)
   m1_        <- sapply(e.ages, FUN = get_m1, t = e.years[tt])
   m0_        <- sapply(e.ages, FUN = get_m0, t = e.years[tt])
   mMat[tt, ] <- pMat[tt, ] * m1_ + (1 - pMat[tt, ]) * m0_      #general mortality
   rMat[tt, ] <- m1_ / m0_                                  
}

# simulate number of persons in the age strata
nPers <- matrix(data = NA, ncol = length(e.ages), nrow = length(e.years))
set.seed(696969)
for(aa in 1:length(e.ages)){
   #mimic lower number of persons in the higher age groups
   nPers[ , aa] <- round(runif(length(e.years), min = 3000-25*(e.ages[aa]-30), max = 4000-25*(e.ages[aa]-30)))
}

# if desired add binomial noise to the exact prevalence to simulate a series of cross-sectional surveys
noise      <- 1.0 # set this 0.0 to switch off noise
noisy.pMat <- pmax(pMat + noise * rnorm(length(e.ages) * length(e.years)) * sqrt(pMat * (1-pMat) / nPers), 0)


# prepare the output
colNames <- c("Age", as.vector(t(outer(c("N", "Prev", "Mort", "R"), c(1995, 1998, 2001, 2004), FUN = paste, sep="."))))
datMat   <- data.frame(t(nPers), t(100*round(noisy.pMat, 4)), t(round(1e5*mMat)), t(round(rMat, 1)), 
                       row.names = e.ages)

# write the test data
write.table(t(colNames), "TestData.csv", row.names=FALSE, quote=FALSE, col.names=FALSE, sep=";")
write.table(datMat,      "TestData.csv", append=TRUE,     quote=FALSE, col.names=FALSE, sep=";")
