# Supplementary material for: Surveillance of the Incidence of Non-Communicable Diseases (NCDs) with Sparse Resources: A Simulation Study Using Data from a National Diabetes Registry, Denmark, 1995–2004
Source: PLoS One. 2016 Mar 29;11(3):e0152046. doi: 10.1371/journal.pone.0152046 (PMC4811427; doi:10.1371/journal.pone.0152046)
Supplement: S1 File — The zip file contains the source files as described in S2 Text. After unzipping please refer to the readme.txt file. (ZIP) [file pone.0152046.s003.zip › readme.txt]

These are the source files of the test-cases for usage in the statistical software R (The
R Foundation for Statistical Computing).

Unfold the zip file into one folder, say D:\myRfolder\myRscripts. This folder should
at least contain the following files:

===== <start of list> =====
  commonFunctions.R
  estimateIncidence.R
  generateTestData.R
  readme.txt
  validationStudy.R

  TestData0_A.csv
  TestData0_B.csv
  TestData1_A.csv
  TestData1_B.csv
===== < end of list > =====

The R-script "estimateIncidence.R" reads in one of the testdata-sets (TestDataX_Y.csv, 
X = 0,1 and Y = A, B) and provides the incidence estimate based on the prevalence
and mortality data provided in the "TestDataX_Y.csv" files. The specification
of the columns in "TestDataX_Y.csv" is described in the web supplement S2.

The testdata "TestDataX_Y.csv" have been generated from the R-script "generateTestData.R".

The R-script "validationStudy.R" is for reproduction of the results in the manuscript.
It is less flexible than the "estimateIncidence.R" script.

The file "commonFunctions.R" is an auxiliary file 

Except for the auxiliary file "commonFunctions.R" all R-files can be run in 
the statistical software R (The R Foundation for Statistical Computing)
by calling the corresponding script from an R console. In R, be sure that
the working directory is D:\myRfolder\myRscripts. This can be checked with the
console command getwd().
