# Supplementary material for: Surveillance of the Incidence of Non-Communicable Diseases (NCDs) with Sparse Resources: A Simulation Study Using Data from a National Diabetes Registry, Denmark, 1995–2004
Source: PLoS One. 2016 Mar 29;11(3):e0152046. doi: 10.1371/journal.pone.0152046 (PMC4811427; doi:10.1371/journal.pone.0152046)
Supplement: S1 File — The zip file contains the source files as described in S2 Text. After unzipping please refer to the readme.txt file. (ZIP) [file pone.0152046.s003.zip › TestData0_B.csv]

Age	N.1995	N.1998	N.2001	N.2004	Prev.1995	Prev.1998	Prev.2001	Prev.2004	Mort.1995	Mort.1998	Mort.2001	Mort.2004	R.1995	R.1998	R.2001	R.2004
30	3251	3052	3143	3643	0.57	0.59	0.62	0.66	74	69	64	59	7.4	7.1	6.8	6.5
40	3168	3645	2960	2863	1.2	1.26	1.36	1.5	202	187	174	161	5.8	5.5	5.3	5.1
45	2646	2920	3290	2963	1.79	1.91	2.08	2.31	334	310	288	268	5.1	4.9	4.7	4.5
50	2875	3495	2963	3378	2.54	2.78	3.08	3.45	553	514	478	446	4.5	4.3	4.1	3.9
55	3344	2547	3063	2805	3.41	3.81	4.3	4.89	912	850	792	740	4	3.8	3.6	3.5
60	3161	3154	3181	3243	4.35	4.91	5.61	6.47	1498	1396	1304	1220	3.5	3.3	3.2	3.1
65	2869	2339	2567	2910	5.32	5.96	6.86	7.98	2447	2279	2130	1993	3.1	2.9	2.8	2.7
70	2437	2879	2085	2899	6.24	6.85	7.86	9.18	3977	3695	3448	3224	2.7	2.6	2.5	2.4
75	1930	2001	2163	1888	7.05	7.46	8.43	9.87	6435	5954	5540	5172	2.4	2.3	2.2	2.1
85	2267	2431	1668	1693	7.5	7.37	8.04	9.32	16587	15273	14144	13138	1.9	1.8	1.7	1.6
