# Supplementary material for: Surveillance of the Incidence of Non-Communicable Diseases (NCDs) with Sparse Resources: A Simulation Study Using Data from a National Diabetes Registry, Denmark, 1995–2004
Source: PLoS One. 2016 Mar 29;11(3):e0152046. doi: 10.1371/journal.pone.0152046 (PMC4811427; doi:10.1371/journal.pone.0152046)
Supplement: S1 File — The zip file contains the source files as described in S2 Text. After unzipping please refer to the readme.txt file. (ZIP) [file pone.0152046.s003.zip › TestData1_A.csv]

Age	N.1995	N.1998	N.2001	N.2004	Prev.1995	Prev.1998	Prev.2001	Prev.2004	Mort.1995	Mort.1998	Mort.2001	Mort.2004	R.1995	R.1998	R.2001	R.2004
30	3251	3052	3143	3643	0.58	0.42	0.51	0.67	74	69	64	59	7.4	7.1	6.8	6.5
35	3293	3770	3085	2988	0.82	0.86	1.04	0.93	122	113	105	98	6.6	6.3	6	5.8
40	2771	3045	3415	3088	1.22	1.25	1.5	1.36	202	187	174	161	5.8	5.5	5.3	5.1
45	3000	3620	3088	3503	2	2.22	1.85	2.4	334	310	288	268	5.1	4.9	4.7	4.5
50	3469	2672	3188	2930	2.68	3.04	3.7	3.05	553	514	478	446	4.5	4.3	4.1	3.9
55	3286	3279	3306	3368	3.43	3.99	4.56	5.13	912	850	792	740	4	3.8	3.6	3.5
60	2994	2464	2692	3035	4.24	5.02	5.08	7.4	1498	1396	1304	1220	3.5	3.3	3.2	3.1
65	2562	3004	2210	3024	4.72	5.83	7.74	8.58	2447	2279	2130	1993	3.1	2.9	2.8	2.7
70	2055	2126	2288	2013	6.57	6.86	7.86	9.8	3977	3695	3448	3224	2.7	2.6	2.5	2.4
75	2517	2681	1918	1943	7.51	7.35	7.77	10.73	6435	5954	5540	5172	2.4	2.3	2.2	2.1
80	2580	2339	2722	1816	7.58	8.42	7.3	11.61	10354	9550	8861	8250	2.1	2	1.9	1.9
