# Supplementary material for: Surveillance of the Incidence of Non-Communicable Diseases (NCDs) with Sparse Resources: A Simulation Study Using Data from a National Diabetes Registry, Denmark, 1995–2004
Source: PLoS One. 2016 Mar 29;11(3):e0152046. doi: 10.1371/journal.pone.0152046 (PMC4811427; doi:10.1371/journal.pone.0152046)
Supplement: S1 File — The zip file contains the source files as described in S2 Text. After unzipping please refer to the readme.txt file. (ZIP) [file pone.0152046.s003.zip › validationStudy.R]

####################################################################################
#
#  This file runs the validation study for the direct and least-squares estimation
#
#  Supplement to Brinks, Hoyer, Landwehr, PLoS One 2016, for use in the 
#    statistical software R (The R Foundation of Statistical Computing)
#
#  General note: the calendar time t in counted in years after 01.01.2004 (t=0)
#
####################################################################################

rm(list=ls(all=TRUE))
source("commonFunctions.R")


####################################################################################
#
#  Calculate annual prevalence from 1995 to 2004 in age steps of one year length
#
####################################################################################

e.ages <- 30+0:70 # considered age range 30 to 100

#these are the data matrices
pMat <- matrix(data = NA, nrow = 10, ncol = length(e.ages)) #prevalence from the register
mMat <- matrix(data = NA, nrow = 10, ncol = length(e.ages)) #general mortality
rMat <- matrix(data = NA, nrow = 10, ncol = length(e.ages)) #relative mortality

for(tt in 1:10){
   pMat[tt, ] <- sapply(e.ages, FUN = fct_p,  t = tt-10)    #prevalences from year -9 (1995, tt = 1) to 0 (2004, tt = 10)
   m1_        <- sapply(e.ages, FUN = get_m1, t = tt-10)
   m0_        <- sapply(e.ages, FUN = get_m0, t = tt-10)
   mMat[tt, ] <- pMat[tt, ] * m1_ + (1 - pMat[tt, ]) * m0_  #general mortality
   rMat[tt, ] <- m1_ / m0_                                  
}

####################################################################################
#
#                  Reconstruct incidence from 1995 to 2004
#
####################################################################################

## direct inversion ##

calc_Inc <- function(p_t1, p_t2, m, R){
   p_t <- 0.5*(p_t1 + p_t2)
   dp  <- (p_t2 - p_t1)
   par <- p_t * (R - 1) / (p_t * (R - 1) + 1)
   return(dp/(1-p_t) + m * par)
}

## least-squares inversion ##

library(nloptr)
opts <- list(xtol_rel=1.0e-8)


kq <- function(x, p_t1, p_t2, s_t1, s_t2, R_t, m_t){
   #start value: prev at t* = 0.5*(t1 + t2)
   p_t      <- 0.5 * (p_t1 + p_t2)
   inc      <- x
   par      <- p_t * (R_t - 1) / (1 + p_t * (R_t - 1))

   dp       <- (1 - p_t) * (inc - m_t  * par )
   est_p_t2 <- p_t + 0.5 * dp     # go to the right to t2
   est_p_t1 <- p_t - 0.5 * dp     # go to the left  to t1

   #comparison between measured prev and estimated prev
   return(sum(((p_t1 - est_p_t1)/s_t1)^2 + ((p_t2 - est_p_t2)/s_t2)^2))
}


calc_Inc_KQ <- function(p_t1, p_t2, s_t1, s_t2, m, R, i0 = rep(1e-3, 70)){
   res  <- lbfgs(i0, fn = kq, control = opts, lower = rep(0, 70),
                           p_t1 = p_t1, p_t2 = p_t2,
                           R_t = R, m_t = m, s_t1 = s_t1, s_t2 = s_t2
                )
   return(res$par)
}


## lets go

recon.incMat <- matrix(data = NA, nrow = nrow(pMat) - 1, ncol = ncol(pMat) - 1)
recKQ.incMat <- matrix(data = NA, nrow = nrow(pMat) - 1, ncol = ncol(pMat) - 1)
true.incMat  <- matrix(data = NA, nrow = nrow(pMat) - 1, ncol = ncol(pMat) - 1)
for(tt in 1:9){
   recon.incMat[tt, ] <- calc_Inc(pMat[tt, 1:70], pMat[tt+1, 2:71],
                                    0.5*(mMat[tt, 1:70] + mMat[tt+1, 2:71]),
                                    0.5*(rMat[tt, 1:70] + rMat[tt+1, 2:71])
                                  )
   recKQ.incMat[tt, ] <- calc_Inc_KQ(pMat[tt, 1:70], pMat[tt+1, 2:71],
                                       rep(1.0, 70), rep(1.0, 70),
                                       0.5*(mMat[tt, 1:70] + mMat[tt+1, 2:71]),
                                       0.5*(rMat[tt, 1:70] + rMat[tt+1, 2:71])
                                    )
   true.incMat [tt, ] <- sapply(30.5+0:69, FUN = get_i, t = tt-9-0.5)
}


#relative error for each year
ttt <- 1e5*apply(abs(recon.incMat - true.incMat)/true.incMat, FUN = summary, MARGIN = 1)
library(xtable)
xtable(t(ttt[c(3,6), ]), digits=0)

ttt <- 1e5*apply(abs(recKQ.incMat - true.incMat)/true.incMat, FUN = summary, MARGIN = 1)
xtable(t(ttt[c(3,6), ]), digits=0)
